# Supplementary material for: Transmission of drug-resistant bacteria in a hospital-community model stratified by patient risk
Source: Sci Rep. 2023 Oct 30;13:18593. doi: 10.1038/s41598-023-45248-3 (PMC10616222; doi:10.1038/s41598-023-45248-3)
Supplement: Supplementary file 1 — Supplementary Figures. [file 41598_2023_45248_MOESM1_ESM.xlsx]

## Sheet: Fig. 1
birth year	low-risk patients	high-risk patients
1900	0	1
1901	0	0
1902	4	2
1903	3	0
1904	10	7
1905	21	6
1906	52	9
1907	86	17
1908	135	41
1909	242	71
1910	389	97
1911	591	147
1912	900	311
1913	1267	434
1914	1689	575
1915	1604	632
1916	1501	612
1917	1732	788
1918	2131	903
1919	3845	1826
1920	5458	2796
1921	6647	3336
1922	7073	3617
1923	7228	3955
1924	7866	4280
1925	9151	5102
1926	9607	5314
1927	10422	5919
1928	11623	6347
1929	11833	6461
1930	12929	6906
1931	12892	6696
1932	12772	6538
1933	12539	6426
1934	15307	7583
1935	16480	7654
1936	17114	7704
1937	17128	7476
1938	17779	7549
1939	18122	7428
1940	17606	6992
1941	15862	6307
1942	12486	4798
1943	11820	4509
1944	11182	4102
1945	8706	3033
1946	11135	3761
1947	11573	3627
1948	12286	3673
1949	13550	4048
1950	13838	3779
1951	13758	3403
1952	14062	3263
1953	13371	3119
1954	14183	2860
1955	14098	2795
1956	14615	2806
1957	15026	2595
1958	14992	2347
1959	15949	2448
1960	16402	2320
1961	16418	2189
1962	16327	1983
1963	16321	1808
1964	16242	1585
1965	15901	1518
1966	15441	1305
1967	14967	1180
1968	14924	1054
1969	14423	965
1970	13185	863
1971	12898	696
1972	11865	613
1973	11277	545
1974	11220	449
1975	11068	457
1976	11487	407
1977	11761	331
1978	12274	347
1979	12732	331
1980	13603	313
1981	14107	335
1982	14483	308
1983	14535	294
1984	14476	275
1985	14964	266
1986	15455	264
1987	15591	221
1988	15736	280
1989	15365	198
1990	15188	227
1991	14743	226
1992	13984	223
1993	13127	203
1994	11826	199
1995	10736	172
1996	10488	179
1997	9728	155
1998	8882	159
1999	8045	119
2000	7500	157
2001	6865	135
2002	6793	124
2003	6768	102
2004	7016	77
2005	7207	86
2006	7842	99
2007	8915	92
2008	10805	78
2009	9996	74
2010	9732	59
2011	8692	48
2012	8087	41
2013	7421	28
2014	6727	10
2015	4425	4

## Sheet: Fig. 2
no. of entries	low-risk patients	high-risk patients
1	529121	33576
2	275427	35763
3	144922	32203
4	87598	26866
5	52497	21428
6	33297	16819
7	20975	13211
8	14105	10385
9	9323	7851
10	6430	6015
11	4538	4700
12	3222	3596
13	2347	2771
14	1763	2224
15	1443	1711
16	1042	1350
17	812	1096
18	641	871
19	500	683
20	431	561
21	363	437
22	331	370
23	264	299
24	196	255
25	175	194
26	169	188
27	133	158
28	109	132
29	97	107
30	87	81
31	81	68
32	71	63
33	59	59
34	57	50
35	49	43
36	36	38
37	41	30
38	37	23
39	30	32
40	25	33
41	25	23
42	30	13
43	31	18
44	24	16
45	19	21
46	19	16
47	14	10
48	21	10
49	12	10
50	16	10
51	18	12
52	12	5
53	7	9
54	3	5
55	12	5
56	9	9
57	6	4
58	4	1
59	6	1
60	7	3
61	6	7
62	2	3
63	5	5
64	4	6
65	3	0
66	3	3
67	5	3
68	2	4
69	5	1
70	1	2
71	5	2
72	1	1
73	4	1
74	2	0
75	1	2
76	2	2
77	2	1
78	4	1
79	4	2
80	2	2
81	1	1
82	6	0
83	0	1
84	1	0
86	3	1
87	0	1
88	1	0
89	4	1
90	0	2
91	0	2
93	1	1
94	1	0
95	3	1
96	2	1
97	1	1
99	1	0
100	1	0
101	2	1
102	1	0
104	1	2
108	2	0
112	1	0
114	2	0
115	2	0
120	1	0
127	1	0
132	1	0
133	2	0
134	2	0
138	1	0
141	1	0
148	1	0
149	1	0
150	1	0
158	1	0
162	1	1
164	0	1
187	1	0
192	1	0
322	1	0

## Sheet: Fig. 3
avg hospitalisation length	low-risk patients	high-risk patients
[1,2)	45126	1610
[2,3}	129787	4113
[3,4)	169837	8080
[4,5)	164798	12706
[5,6)	135904	17340
[6,7)	107166	20019
[7,8)	83898	21767
[8,9)	67665	21663
[9,10)	51782	20111
[10,11)	39490	17478
[11,12)	31292	14477
[12,13)	25459	12135
[13,14)	19642	9475
[14,15)	16519	7902
[15,16)	13996	6569
[16,17)	10934	5273
[17,18)	8619	4060
[18,19)	6944	3273
[19,20)	5901	2668
[20,21)	4894	2142
[21,22)	4581	1862
[22,23)	4238	1646
[23,24)	3493	1288
[24,25)	2981	1100
[25,26)	2555	911
[26,27)	2394	767
[27,28)	2048	656
[28,29)	1924	556
[29,30)	2064	555
[30,31)	1722	432
[31,32)	1472	402
[32,33)	1375	335
[33,34)	1216	284
[34,35)	1089	246
[35,36)	1099	263
[36,37)	1058	241
[37,38)	946	221
[38,39)	767	151
[39,40)	804	163
[40,41)	829	126
[41,42)	625	113
[42,43)	694	107
[43,44)	1063	110
[44,45)	673	102
[45,46)	494	79
[46,47)	507	96
[47,48)	490	79
[48,49)	424	52
[49,50)	394	57
[50,51)	525	65
[51,52)	432	51
[52,53)	367	39
[53,54)	336	41
[54,55)	383	41
[55,56)	264	25
[56,57)	299	38
[57,58)	415	32
[58,59)	276	41
[59,60)	246	29
[60,61)	230	27
[61,62)	232	20
[62,63)	195	20
[63,64)	167	22
[64,65)	253	16
[65,66)	192	15
[66,67)	183	12
[67,68)	170	13
[68,69)	188	15
[69,70)	121	8
[70,71)	142	17
[71,72)	170	6
[72,73)	139	9
[73,74)	123	7
[74,75)	113	15
[75,76)	110	4
[76,77)	83	9
[77,78)	106	8
[78,79)	134	4
[79,80)	118	5
[80,81)	82	2
[81,82)	99	3
[82,83)	110	6
[83,84)	60	3
[84,85)	83	4
[85,86)	130	5
[86,87)	89	4
[87,88)	87	5
[88,89)	81	3
[89,90)	79	0
[90,91)	62	4
[91,92)	78	2
[92,93)	84	2
[93,94)	78	1
[94,95)	59	2
[95,96)	44	3
[96,97)	57	2
[97,98)	51	3
[98,99)	53	1
[99,100)	69	0
[100,101)	61	1
[101,102)	45	2
[102,103)	44	2
[103,104)	32	1
[104,105)	30	1
[105,106)	40	0
[106,107)	53	1
[107,108)	43	1
[108,109)	27	1
[109,110)	29	0
[110,111)	54	3
[111,112)	15	2
[112,113)	28	2
[113,114)	28	0
[114,115)	30	0
[115,116)	21	1
[116,117)	20	0
[117,118)	20	0
[118,119)	16	1
[119,120)	19	0
[120,121)	26	2
[121,122)	26	2
[122,123)	21	2
[123,124)	23	0
[124,125)	18	1
[125,126)	16	1
[126,127)	13	0
[127,128)	21	1
[128,129)	16	1
[129,130)	10	0
[130,131)	17	0
[131,132)	13	0
[132,133)	10	0
[133,134)	12	0
[134,135)	18	0
[135,136)	11	0
[136,137)	12	0
[137,138)	9	0
[138,139)	8	0
[139,140)	5	0
[140,141)	13	0
[141,142)	13	0
[142,143)	8	0
[143,144)	7	1
[144,145)	9	0
[145,146)	9	0
[146,147)	6	0
[147,148)	6	0
[148,149)	16	0
[149,150)	7	0
[150,151)	4	0
[151,152)	5	0
[152,153)	9	0
[153,154)	5	0
[154,155)	9	0
[155,156)	4	0
[156,157)	9	0
[157,158)	4	1
[158,159)	3	0
[159,160)	7	0
[160,161)	3	0
[161,162)	3	0
[162,163)	6	0
[163,164)	3	0
[164,165)	4	0
[165,166)	5	0
[166,167)	5	0
[167,168)	2	0
[169,170)	3	0
[170,171)	6	0
[171,172)	6	0
[173,174)	5	0
[174,175)	1	0
[175,176)	2	0
[176,177)	2	0
[177,178)	4	0
[178,179)	5	0
[179,180)	4	1
[180,181)	4	0
[181,182)	3	0
[182,183)	5	0
[183,184)	6	1
[184,185)	4	0
[185,186)	2	0
[186,187)	1	0
[187,188)	4	0
[188,189)	3	0
[189,190)	1	0
[190,191)	3	0
[191,192)	1	0
[192,193)	2	0
[193,194)	1	0
[194,195)	2	0
[195,196)	3	0
[196,197)	1	0
[197,198)	2	0
[198,199)	3	0
[199,200)	4	0
[200,201)	1	0
[203,204)	2	0
[204,205)	5	0
[207,208)	0	1
[208,209)	1	0
[209,210)	1	0
[210,211)	3	0
[211,212)	1	0
[212,213)	2	0
[213,214)	1	0
[215,216)	2	0
[216,217)	4	0
[217,218)	1	0
[218,219)	2	0
[220,221)	2	0
[221,222)	1	0
[222,223)	1	0
[224,225)	2	0
[225,226)	1	0
[226,227)	2	0
[227,228)	3	0
[229,230)	1	0
[230,231)	1	0
[232,233)	2	0
[233,234)	1	0
[234,235)	1	0
[235,236)	1	0
[237,238)	1	0
[239,240)	1	0
[244,245)	1	0
[246,247)	1	0
[250,251)	2	0
[251,252)	1	0
[252,253)	1	1
[253,254)	3	0
[254,255)	2	0
[255,256)	2	0
[257,258)	1	0
[259,260)	1	0
[260,261)	1	0
[263,264)	1	1
[264,265)	1	0
[266,267)	1	0
[269,270)	2	0
[270,271)	1	0
[271,272)	1	0
[273,274)	1	0
[275,276)	1	0
[277,278)	1	0
[278,279)	2	0
[279,280)	1	0
[281,282)	1	0
[283,284)	2	0
[287,288)	1	0
[290,291)	1	0
[297,298)	1	0
[300,301)	1	0
[304,305)	2	0
[310,311)	2	0
[313,314)	1	0
[318,319)	1	0
[327,328)	1	0
[328,329)	1	0
[335,336)	1	0
[337,338)	1	0
[346,347)	1	0
[360,361)	1	0
[366,367)	1	0
[371,372)	1	0
[372,373)	1	0
[382,383)	1	0
[387,388)	1	0
[395,396)	0	1

## Sheet: Fig. 4
no. of hospitals visited	low-risk patients	high-risk patients
1	829096	97483
2	260992	75449
3	74456	35084
4	20417	12715
5	5596	4031
6	1701	1273
7	566	375
8	204	118
9	106	40
10	53	15
11	22	6
12	17	10
13	6	2
14	4	2
15	4	0
16	1	1
17	3	1
18	3	0
20	1	0
21	3	0
23	1	0
24	1	0
25	1	0
29	1	0
32	1	0
39	0	1
63	0	1

## Sheet: Fig. 5
hospital index	low-risk proportion	high-risk proportion
1	0.862225	0.137775
2	0.924001	0.0759986
3	0.925713	0.0742871
4	0.762753	0.237247
5	0.929706	0.0702937
6	0.933492	0.0665084
7	0.762582	0.237418
8	0.885176	0.114824
9	0.957765	0.0422346
10	0.837931	0.162069
11	0.950465	0.0495353
12	0.866595	0.133405
13	0.806609	0.193391
14	0.733621	0.266379
15	0.792315	0.207685
16	0.746252	0.253748
17	0.664882	0.335118
18	0.797876	0.202124
19	0.631054	0.368946
20	0.865088	0.134912
21	0.711833	0.288167
22	0.699248	0.300752
23	0.639814	0.360186
24	0.706821	0.293179
25	0.6772	0.3228
26	0.724303	0.275697
27	0.663691	0.336309
28	0.640417	0.359583
29	0.68488	0.31512
30	0.647892	0.352108
31	0.692638	0.307362
32	0.633663	0.366337
33	0.661922	0.338078
34	0.635661	0.364339
35	0.616461	0.383539
36	0.665283	0.334717
37	0.65607	0.34393
38	0.815563	0.184437
39	0.675633	0.324367
40	0.663045	0.336955
41	0.545966	0.454034
42	0.707035	0.292965
43	0.653146	0.346854
44	0.659823	0.340177
45	0.634363	0.365637
46	0.610787	0.389213
47	0.694128	0.305872
48	0.852911	0.147089
49	0.655872	0.344128
50	0.780396	0.219604
51	0.640558	0.359442
52	0.684232	0.315768
53	0.663755	0.336245
54	0.627366	0.372634
55	0.631519	0.368481
56	0.640894	0.359106
57	0.648757	0.351243
58	0.637077	0.362923
59	0.704277	0.295723
60	0.637549	0.362451
61	0.633261	0.366739
62	0.634311	0.365689
63	0.64749	0.35251
64	0.63234	0.36766
65	0.612489	0.387511
66	0.658995	0.341005
67	0.650853	0.349147
68	0.711666	0.288334
69	0.776544	0.223456
70	0.74547	0.25453
71	0.743245	0.256755
72	0.633934	0.366066
73	0.661686	0.338314
74	0.72869	0.27131
75	0.602447	0.397553
76	0.647064	0.352936
77	0.665132	0.334868
78	0.679948	0.320052
79	0.641224	0.358776
80	0.648463	0.351537
81	0.633324	0.366676
82	0.644015	0.355985
83	0.57349	0.42651
84	0.592342	0.407658
85	0.815251	0.184749
86	0.666957	0.333043
87	0.639663	0.360337
88	0.655377	0.344623
89	0.593227	0.406773
90	0.565118	0.434882
91	0.62977	0.37023
92	0.62079	0.37921
93	0.614167	0.385833
94	0.598651	0.401349
95	0.643991	0.356009
96	0.579289	0.420711
97	0.658377	0.341623
98	0.640896	0.359104
99	0.984441	0.0155593
100	0.63967	0.36033
101	0.593818	0.406182
102	0.611544	0.388456
103	0.597965	0.402035
104	0.652793	0.347207
105	0.630059	0.369941
106	0.686375	0.313625
107	0.683438	0.316562
108	0.644954	0.355046
109	0.861477	0.138523
110	0.655413	0.344587
111	0.624384	0.375616
112	0.602424	0.397576
113	0.595864	0.404136
114	0.562063	0.437937
115	0.586229	0.413771
116	0.585406	0.414594
117	0.628895	0.371105
118	0.548692	0.451308
119	0.53079	0.46921
120	0.612837	0.387163
121	0.51452	0.48548
122	0.537326	0.462674
123	0.628107	0.371893
124	0.61787	0.38213
125	0.523796	0.476204
126	0.698943	0.301057
127	0.559345	0.440655
128	0.639943	0.360057
129	0.559106	0.440894
130	0.574871	0.425129
131	0.801928	0.198072
132	0.763799	0.236201
133	0.528395	0.471605
134	0.4546	0.5454
135	0.00603613	0.993964
136	0.619535	0.380465
137	0.302809	0.697191
138	0.916812	0.0831885
139	0.917476	0.0825239
140	0.164548	0.835452
141	0.101946	0.898054
142	0.934847	0.0651527
143	0.465076	0.534924
144	0.911579	0.0884214
145	0.315792	0.684208
146	0.530576	0.469424
147	0.29881	0.70119
148	0.916636	0.0833641
149	0.781958	0.218042
150	0.884637	0.115363
151	0.700326	0.299674
152	0.915762	0.0842377
153	0.933666	0.0663337
154	0.930815	0.0691851
155	0.882585	0.117415
156	0.938461	0.0615392
157	0.561441	0.438559
158	0.997658	0.00234227
159	0.96355	0.0364496
160	0.760601	0.239399
161	0.970838	0.0291616
162	0.789521	0.210479
163	0.995156	0.00484373

## Sheet: Fig. 6a
pair index	alpha_1	alpha_2	avg. pair size
1	0.834115	0.79792	608.337
2	0.271842	0.261328	293.821
3	0.248298	0.22977	288.373
4	0.417827	0.418519	857.077
5	0.199255	0.25529	500.853
6	0.207075	0.176136	225.715
7	0.205633	0.197817	90.7269
8	0.151159	0.151257	330.371
9	0.166923	0.231511	77.4565
10	0.158844	0.123545	1104
11	0.142024	0.120765	1892.66
12	0.10718	0.0938104	361.952
13	0.127834	0.096541	107.531
14	0.165378	0.10969	1239.76
15	0.121859	0.107029	641.067
16	0.155189	0.106666	3105.64
17	0.170998	0.117016	1305.64
18	0.109618	0.0969343	745.361
19	0.15158	0.121573	474.119
20	0.0922506	0.0842429	236.282
21	0.163594	0.107033	1735.4
22	0.113757	0.122632	118
23	0.179494	0.119181	602.655
24	0.167047	0.107118	4528.7
25	0.156926	0.108625	5232.71
26	0.134864	0.110401	5707.89
27	0.134799	0.108072	1042.15
28	0.161597	0.109929	1973.21
29	0.150955	0.105453	3943.64
30	0.147316	0.104904	1526.13
31	0.153777	0.103832	3661.11
32	0.116466	0.108612	306.638
33	0.156661	0.105273	1792.83
34	0.160544	0.106908	2286.45
35	0.153782	0.114619	2000.56
36	0.16649	0.106367	3450.25
37	0.150453	0.103443	1204.13
38	0.0954708	0.0917603	339.907
39	0.14312	0.104733	2157.94
40	0.151494	0.10678	3368.67
41	0.171899	0.126696	300.35
42	0.146861	0.103497	2529.43
43	0.161943	0.10471	1710.68
44	0.14871	0.101358	1248.38
45	0.173358	0.103787	2088.77
46	0.17129	0.115101	3072.19
47	0.129718	0.104584	1641.48
48	0.0964864	0.0745763	1149.82
49	0.147616	0.108723	2503.03
50	0.114974	0.0985603	3838.41
51	0.148667	0.10772	1778.71
52	0.141945	0.0997225	1559.76
53	0.150057	0.110415	1435.1
54	0.150924	0.104922	893.154
55	0.153362	0.109871	2351.62
56	0.159176	0.10972	1160.52
57	0.137124	0.10431	1292.89
58	0.136448	0.104321	805.764
59	0.121731	0.0988089	1547.07
60	0.143583	0.104191	843.16
61	0.16201	0.104417	3857.77
62	0.147854	0.105371	2101.41
63	0.144125	0.0986056	1740.36
64	0.141205	0.105218	1396.55
65	0.158915	0.106901	5039.02
66	0.151836	0.106416	5364.48
67	0.155244	0.0970821	3743.87
68	0.119534	0.106328	2601.03
69	0.101703	0.0901596	3015.1
70	0.10624	0.113031	2537.7
71	0.103835	0.100022	2706.43
72	0.141273	0.101135	1101.53
73	0.146522	0.0996899	3924.43
74	0.129581	0.0846552	3926.8
75	0.158969	0.104252	4772.56
76	0.145707	0.0958543	1787.23
77	0.152927	0.0991151	2796.29
78	0.142129	0.0971931	3285.34
79	0.139279	0.100452	5807.69
80	0.136276	0.105491	1554.55
81	0.148309	0.0942355	1501.44
82	0.156534	0.0934642	1499.17
83	0.175116	0.111038	3796.33
84	0.159341	0.107178	3111.1
85	0.0805497	0.0991738	1226.62
86	0.135078	0.0963948	3476.54
87	0.151305	0.0977805	2438.35
88	0.144917	0.095072	4293.43
89	0.151464	0.109595	1581.41
90	0.140563	0.115398	993.962
91	0.137399	0.0971359	1833.64
92	0.144124	0.112602	1567.82
93	0.146381	0.103009	2752
94	0.145427	0.0959394	2252.14
95	0.141118	0.0960895	2572.77
96	0.145276	0.101094	4022.64
97	0.140805	0.092963	4312.13
98	0.143212	0.0936472	3020.29
99	0.0687644	0.175789	244.195
100	0.138606	0.101011	965.71
101	0.139796	0.101493	1494.17
102	0.14822	0.0973534	2864.54
103	0.161962	0.0986086	3156.2
104	0.122837	0.0951809	2755.66
105	0.13106	0.0934323	1157.94
106	0.110041	0.0979232	5825.16
107	0.113347	0.0990874	4073.04
108	0.120739	0.0902286	1249.34
109	0.0735506	0.0949268	1055.61
110	0.139091	0.078772	1100.49
111	0.148272	0.0955604	4607.96
112	0.135287	0.093762	4618.9
113	0.120283	0.0905145	1238.62
114	0.112997	0.0822824	917.716
115	0.149728	0.092877	2977.6
116	0.139373	0.0959482	2970.03
117	0.134818	0.0984821	814.511
118	0.119403	0.0972415	643.597
119	0.127357	0.104051	1462.33
120	0.12188	0.0862252	3814.48
121	0.118822	0.086612	1177.01
122	0.139355	0.100998	1094.06
123	0.110529	0.0899554	7226.05
124	0.110945	0.0899479	8398.88
125	0.128533	0.0984495	3022.8
126	0.095427	0.0742125	294.191
127	0.123398	0.0787755	6425.16
128	0.0740573	0.0723134	3037.38
129	0.121351	0.0817144	8739.45
130	0.094386	0.0672793	421.749
131	0.0644352	0.0787404	848.514
132	0.0603969	0.0535339	246.397
133	0.12353	0.0753402	3225.7
134	0.143184	0.0710476	3370.33
135	0.156627	0.0751643	413.628
136	0.0578493	0.0586957	94.3419
137	0.104592	0.0680946	74.6023
138	0.0401205	0.0456351	375.473
139	0.0449831	0.0497673	1119.81
140	0.191292	0.116952	272.63
141	0.0796414	0.0673349	119.909
142	0.0373873	0.0447889	275.91
143	0.0822396	0.104468	328.632
144	0.0418546	0.0442225	1384.4
145	0.121933	0.0793788	410.195
146	0.0603904	0.0572797	125.315
147	0.108351	0.0822791	367.131
148	0.0396749	0.0424575	1155.48
149	0.0370872	0.0418272	175.739
150	0.042278	0.0428187	1246.95
151	0.0401047	0.0431164	298.528
152	0.036785	0.0394286	1299.49
153	0.0373789	0.0436022	540.145
154	0.0347585	0.0384973	849.918
155	0.0327403	0.0333413	732.987
156	0.0226756	0.0252076	110.962
157	0.0435159	0.0460688	112.9
158	0.0209498	0.04	26.0876
159	0.0181211	0.0225177	283.371
160	0.0232423	0.0256178	119.918
161	0.0144068	0.0165094	89.4723
162	0.0214407	0.0256003	44.974
163	0.00969917	0.0181269	53.9274

## Sheet: Fig. 6b
pair index	epsilon_1	epsilon_2	avg. pair size
1	0.00294516	0.002791	608.337
2	0.00191135	0.00230252	293.821
3	0.00152663	0.00174621	288.373
4	0.00352262	0.00382743	857.077
5	0.00173788	0.0025056	500.853
6	0.00195182	0.00229477	225.715
7	0.00220572	0.00258252	90.7269
8	0.00175138	0.00219654	330.371
9	0.00332952	0.00271159	77.4565
10	0.00222031	0.0027395	1104
11	0.00276716	0.00369144	1892.66
12	0.00171455	0.00191197	361.952
13	0.00222646	0.00238412	107.531
14	0.00247558	0.0035945	1239.76
15	0.00229368	0.00308421	641.067
16	0.00246819	0.00372477	3105.64
17	0.00241844	0.00355606	1305.64
18	0.00216535	0.00262116	745.361
19	0.00230875	0.00345171	474.119
20	0.0018998	0.00213957	236.282
21	0.00245695	0.00405597	1735.4
22	0.00229206	0.00296017	118
23	0.00257705	0.0040113	602.655
24	0.00244289	0.00421973	4528.7
25	0.00242802	0.00365087	5232.71
26	0.00249419	0.00379047	5707.89
27	0.0021565	0.00314963	1042.15
28	0.00233984	0.00350084	1973.21
29	0.00247918	0.00366073	3943.64
30	0.00229982	0.00319024	1526.13
31	0.00252049	0.00378031	3661.11
32	0.0020073	0.00264574	306.638
33	0.00233645	0.00365305	1792.83
34	0.00220583	0.00356471	2286.45
35	0.00235052	0.00354209	2000.56
36	0.00249809	0.00390985	3450.25
37	0.00218203	0.00348368	1204.13
38	0.00208385	0.00285179	339.907
39	0.00232245	0.00365774	2157.94
40	0.00238645	0.00381496	3368.67
41	0.00261719	0.00374752	300.35
42	0.00257223	0.00404645	2529.43
43	0.00254505	0.00368989	1710.68
44	0.0023596	0.00343899	1248.38
45	0.00254481	0.00369368	2088.77
46	0.00270208	0.00401221	3072.19
47	0.00240924	0.00369816	1641.48
48	0.00232098	0.00255487	1149.82
49	0.00249008	0.00398147	2503.03
50	0.00274184	0.00372824	3838.41
51	0.00239813	0.0038326	1778.71
52	0.0025641	0.0036758	1559.76
53	0.00258222	0.00427544	1435.1
54	0.00225964	0.00371538	893.154
55	0.00257482	0.00401796	2351.62
56	0.00271537	0.00424614	1160.52
57	0.00233548	0.00375767	1292.89
58	0.00225581	0.00366461	805.764
59	0.002447	0.00367682	1547.07
60	0.00257449	0.0037177	843.16
61	0.00249594	0.00417606	3857.77
62	0.00231508	0.00412079	2101.41
63	0.00240558	0.00373021	1740.36
64	0.0023448	0.00392311	1396.55
65	0.00250065	0.00404099	5039.02
66	0.0027538	0.00444562	5364.48
67	0.00244417	0.00397272	3743.87
68	0.00266972	0.00422381	2601.03
69	0.00227287	0.00375683	3015.1
70	0.00282967	0.00430333	2537.7
71	0.00242418	0.00386554	2706.43
72	0.00234223	0.00389991	1101.53
73	0.00258195	0.00421061	3924.43
74	0.00237291	0.0039353	3926.8
75	0.00255896	0.0039632	4772.56
76	0.00234438	0.00389812	1787.23
77	0.00267225	0.00439458	2796.29
78	0.0026685	0.00425784	3285.34
79	0.00250908	0.00393821	5807.69
80	0.00275394	0.00411748	1554.55
81	0.00228243	0.00376632	1501.44
82	0.00256301	0.00389811	1499.17
83	0.00248555	0.00442507	3796.33
84	0.00260342	0.0041431	3111.1
85	0.00230306	0.0030847	1226.62
86	0.00273179	0.00389431	3476.54
87	0.00250392	0.00418035	2438.35
88	0.00253628	0.00407779	4293.43
89	0.00259919	0.00437533	1581.41
90	0.00263564	0.0041743	993.962
91	0.00247635	0.0038451	1833.64
92	0.00272251	0.00477763	1567.82
93	0.00269754	0.00411494	2752
94	0.00231073	0.00365634	2252.14
95	0.00247364	0.00410935	2572.77
96	0.002459	0.00374924	4022.64
97	0.00248369	0.0041895	4312.13
98	0.0024993	0.00427843	3020.29
99	0.0026689	0.00429553	244.195
100	0.00270189	0.00474356	965.71
101	0.00257384	0.00428236	1494.17
102	0.00278943	0.00431912	2864.54
103	0.00243781	0.00464124	3156.2
104	0.00265299	0.00421351	2755.66
105	0.00251681	0.00412689	1157.94
106	0.00267074	0.00443373	5825.16
107	0.00268602	0.00462272	4073.04
108	0.00252454	0.00388817	1249.34
109	0.00277181	0.00342347	1055.61
110	0.00267384	0.00376309	1100.49
111	0.00262751	0.00487181	4607.96
112	0.00248702	0.00432944	4618.9
113	0.00226553	0.00379474	1238.62
114	0.00210937	0.00278923	917.716
115	0.00261706	0.0042803	2977.6
116	0.00284325	0.00428784	2970.03
117	0.00297581	0.00527137	814.511
118	0.00260135	0.00404081	643.597
119	0.00251361	0.00496858	1462.33
120	0.00262312	0.00463147	3814.48
121	0.0027024	0.00380305	1177.01
122	0.00219224	0.00593427	1094.06
123	0.0029718	0.00536212	7226.05
124	0.0030691	0.00529252	8398.88
125	0.00294944	0.00538598	3022.8
126	0.00343025	0.00441917	294.191
127	0.00252714	0.00467315	6425.16
128	0.00265862	0.00365018	3037.38
129	0.00273351	0.00525303	8739.45
130	0.00236224	0.00376875	421.749
131	0.00344326	0.00474859	848.514
132	0.002467	0.00320844	246.397
133	0.00245543	0.00509248	3225.7
134	0.00242137	0.00465846	3370.33
135	0.00292326	0.00233619	413.628
136	0.00287864	0.0034668	94.3419
137	0.00279384	0.0032384	74.6023
138	0.00297784	0.00336807	375.473
139	0.00409143	0.00446783	1119.81
140	0.00185194	0.00792169	272.63
141	0.0026379	0.00282182	119.909
142	0.00319763	0.00362393	275.91
143	0.00355515	0.00945594	328.632
144	0.0038391	0.00422334	1384.4
145	0.00260102	0.00597018	410.195
146	0.00334662	0.00415769	125.315
147	0.00325975	0.00613847	367.131
148	0.00403631	0.00427766	1155.48
149	0.00303166	0.0033051	175.739
150	0.0043924	0.00468703	1246.95
151	0.00308515	0.00366166	298.528
152	0.00393759	0.00437766	1299.49
153	0.00430297	0.00430587	540.145
154	0.00412639	0.00382519	849.918
155	0.00319559	0.0039717	732.987
156	0.00195379	0.00242858	110.962
157	0.00330318	0.00410775	112.9
158	0.00272489	0.00442478	26.0876
159	0.00214866	0.00227091	283.371
160	0.00333089	0.00473016	119.918
161	0.00236366	0.00379939	89.4723
162	0.00381118	0.00424037	44.974
163	0.00229257	0.0126582	53.9274

## Sheet: Fig. 7a
pair index	p_HR	avg. pair size
1	0.137775	608.337
2	0.0759986	293.821
3	0.0742871	288.373
4	0.237247	857.077
5	0.0702937	500.853
6	0.0665084	225.715
7	0.237418	90.7269
8	0.114824	330.371
9	0.0422346	77.4565
10	0.162069	1104
11	0.0495353	1892.66
12	0.133405	361.952
13	0.193391	107.531
14	0.266379	1239.76
15	0.207685	641.067
16	0.253748	3105.64
17	0.335118	1305.64
18	0.202124	745.361
19	0.368946	474.119
20	0.134912	236.282
21	0.288167	1735.4
22	0.300752	118
23	0.360186	602.655
24	0.293179	4528.7
25	0.3228	5232.71
26	0.275697	5707.89
27	0.336309	1042.15
28	0.359583	1973.21
29	0.31512	3943.64
30	0.352108	1526.13
31	0.307362	3661.11
32	0.366337	306.638
33	0.338078	1792.83
34	0.364339	2286.45
35	0.383539	2000.56
36	0.334717	3450.25
37	0.34393	1204.13
38	0.184437	339.907
39	0.324367	2157.94
40	0.336955	3368.67
41	0.454034	300.35
42	0.292965	2529.43
43	0.346854	1710.68
44	0.340177	1248.38
45	0.365637	2088.77
46	0.389213	3072.19
47	0.305872	1641.48
48	0.147089	1149.82
49	0.344128	2503.03
50	0.219604	3838.41
51	0.359442	1778.71
52	0.315768	1559.76
53	0.336245	1435.1
54	0.372634	893.154
55	0.368481	2351.62
56	0.359106	1160.52
57	0.351243	1292.89
58	0.362923	805.764
59	0.295723	1547.07
60	0.362451	843.16
61	0.366739	3857.77
62	0.365689	2101.41
63	0.35251	1740.36
64	0.36766	1396.55
65	0.387511	5039.02
66	0.341005	5364.48
67	0.349147	3743.87
68	0.288334	2601.03
69	0.223456	3015.1
70	0.25453	2537.7
71	0.256755	2706.43
72	0.366066	1101.53
73	0.338314	3924.43
74	0.27131	3926.8
75	0.397553	4772.56
76	0.352936	1787.23
77	0.334868	2796.29
78	0.320052	3285.34
79	0.358776	5807.69
80	0.351537	1554.55
81	0.366676	1501.44
82	0.355985	1499.17
83	0.42651	3796.33
84	0.407658	3111.1
85	0.184749	1226.62
86	0.333043	3476.54
87	0.360337	2438.35
88	0.344623	4293.43
89	0.406773	1581.41
90	0.434882	993.962
91	0.37023	1833.64
92	0.37921	1567.82
93	0.385833	2752
94	0.401349	2252.14
95	0.356009	2572.77
96	0.420711	4022.64
97	0.341623	4312.13
98	0.359104	3020.29
99	0.0155593	244.195
100	0.36033	965.71
101	0.406182	1494.17
102	0.388456	2864.54
103	0.402035	3156.2
104	0.347207	2755.66
105	0.369941	1157.94
106	0.313625	5825.16
107	0.316562	4073.04
108	0.355046	1249.34
109	0.138523	1055.61
110	0.344587	1100.49
111	0.375616	4607.96
112	0.397576	4618.9
113	0.404136	1238.62
114	0.437937	917.716
115	0.413771	2977.6
116	0.414594	2970.03
117	0.371105	814.511
118	0.451308	643.597
119	0.46921	1462.33
120	0.387163	3814.48
121	0.48548	1177.01
122	0.462674	1094.06
123	0.371893	7226.05
124	0.38213	8398.88
125	0.476204	3022.8
126	0.301057	294.191
127	0.440655	6425.16
128	0.360057	3037.38
129	0.440894	8739.45
130	0.425129	421.749
131	0.198072	848.514
132	0.236201	246.397
133	0.471605	3225.7
134	0.5454	3370.33
135	0.993964	413.628
136	0.380465	94.3419
137	0.697191	74.6023
138	0.0831885	375.473
139	0.0825239	1119.81
140	0.835452	272.63
141	0.898054	119.909
142	0.0651527	275.91
143	0.534924	328.632
144	0.0884214	1384.4
145	0.684208	410.195
146	0.469424	125.315
147	0.70119	367.131
148	0.0833641	1155.48
149	0.218042	175.739
150	0.115363	1246.95
151	0.299674	298.528
152	0.0842377	1299.49
153	0.0663337	540.145
154	0.0691851	849.918
155	0.117415	732.987
156	0.0615392	110.962
157	0.438559	112.9
158	0.00234227	26.0876
159	0.0364496	283.371
160	0.239399	119.918
161	0.0291616	89.4723
162	0.210479	44.974
163	0.00484373	53.9274

## Sheet: Fig. 7b
pair index	R_0	avg. pair size
1	0.141983	608.337
2	0.338191	293.821
3	0.339328	288.373
4	0.341371	857.077
5	0.427105	500.853
6	0.447554	225.715
7	0.55721	90.7269
8	0.602163	330.371
9	0.652596	77.4565
10	0.718553	1104
11	0.743324	1892.66
12	0.866248	361.952
13	0.911685	107.531
14	0.94576	1239.76
15	0.970564	641.067
16	0.977263	3105.64
17	0.985692	1305.64
18	1.01635	745.361
19	1.02994	474.119
20	1.03174	236.282
21	1.03407	1735.4
22	1.03429	118
23	1.04695	602.655
24	1.04724	4528.7
25	1.05496	5232.71
26	1.06215	5707.89
27	1.06525	1042.15
28	1.06761	1973.21
29	1.0823	3943.64
30	1.0852	1526.13
31	1.08742	3661.11
32	1.09109	306.638
33	1.0921	1792.83
34	1.09375	2286.45
35	1.09436	2000.56
36	1.09568	3450.25
37	1.09821	1204.13
38	1.10911	339.907
39	1.1094	2157.94
40	1.114	3368.67
41	1.11499	300.35
42	1.11507	2529.43
43	1.11576	1710.68
44	1.11932	1248.38
45	1.12817	2088.77
46	1.13719	3072.19
47	1.13781	1641.48
48	1.13841	1149.82
49	1.14768	2503.03
50	1.14859	3838.41
51	1.15182	1778.71
52	1.15332	1559.76
53	1.15497	1435.1
54	1.16232	893.154
55	1.1723	2351.62
56	1.17918	1160.52
57	1.18136	1292.89
58	1.18388	805.764
59	1.19057	1547.07
60	1.19446	843.16
61	1.20046	3857.77
62	1.20579	2101.41
63	1.20677	1740.36
64	1.20748	1396.55
65	1.20769	5039.02
66	1.21444	5364.48
67	1.21522	3743.87
68	1.21645	2601.03
69	1.22116	3015.1
70	1.22995	2537.7
71	1.2305	2706.43
72	1.23223	1101.53
73	1.23541	3924.43
74	1.23592	3926.8
75	1.23864	4772.56
76	1.23985	1787.23
77	1.24302	2796.29
78	1.24688	3285.34
79	1.24874	5807.69
80	1.24919	1554.55
81	1.25037	1501.44
82	1.25419	1499.17
83	1.25435	3796.33
84	1.2561	3111.1
85	1.25814	1226.62
86	1.26412	3476.54
87	1.26787	2438.35
88	1.26938	4293.43
89	1.2814	1581.41
90	1.28482	993.962
91	1.28595	1833.64
92	1.28759	1567.82
93	1.28778	2752
94	1.28997	2252.14
95	1.29101	2572.77
96	1.29921	4022.64
97	1.30251	4312.13
98	1.33455	3020.29
99	1.33991	244.195
100	1.35624	965.71
101	1.36435	1494.17
102	1.36808	2864.54
103	1.36811	3156.2
104	1.37198	2755.66
105	1.37603	1157.94
106	1.37659	5825.16
107	1.37714	4073.04
108	1.38682	1249.34
109	1.41268	1055.61
110	1.41567	1100.49
111	1.41799	4607.96
112	1.4349	4618.9
113	1.43621	1238.62
114	1.43711	917.716
115	1.43943	2977.6
116	1.45287	2970.03
117	1.49466	814.511
118	1.51151	643.597
119	1.57437	1462.33
120	1.59381	3814.48
121	1.66574	1177.01
122	1.68086	1094.06
123	1.69489	7226.05
124	1.71466	8398.88
125	1.74079	3022.8
126	1.75186	294.191
127	1.81201	6425.16
128	1.87165	3037.38
129	1.88542	8739.45
130	1.91816	421.749
131	1.92068	848.514
132	1.98025	246.397
133	2.02222	3225.7
134	2.17907	3370.33
135	2.31265	413.628
136	2.34286	94.3419
137	2.34544	74.6023
138	2.46012	375.473
139	2.60409	1119.81
140	2.63371	272.63
141	2.63422	119.909
142	2.64974	275.91
143	2.66039	328.632
144	2.71498	1384.4
145	2.72741	410.195
146	2.74437	125.315
147	2.79544	367.131
148	2.8891	1155.48
149	2.9442	175.739
150	2.97051	1246.95
151	3.05313	298.528
152	3.05602	1299.49
153	3.05651	540.145
154	3.18904	849.918
155	3.20914	732.987
156	3.33918	110.962
157	3.34069	112.9
158	3.80238	26.0876
159	4.00194	283.371
160	4.87649	119.918
161	4.96616	89.4723
162	5.04812	44.974
163	6.32295	53.9274

## Sheet: Fig. 8a
pair index	bar_beta	avg. pair size
1	2.57923	608.337
2	1.36096	293.821
3	1.37298	288.373
4	0.592918	857.077
5	1.20967	500.853
6	0.919542	225.715
7	0.295625	90.7269
8	0.400961	330.371
9	1.08021	77.4565
10	0.212636	1104
11	0.381378	1892.66
12	0.158743	361.952
13	0.125425	107.531
14	0.110818	1239.76
15	0.108125	641.067
16	0.104896	3105.64
17	0.102891	1305.64
18	0.0963708	745.361
19	0.0960124	474.119
20	0.0888259	236.282
21	0.0951744	1735.4
22	0.0935667	118
23	0.093939	602.655
24	0.0933642	4528.7
25	0.0922042	5232.71
26	0.0895414	5707.89
27	0.0903141	1042.15
28	0.0910105	1973.21
29	0.0880959	3943.64
30	0.088209	1526.13
31	0.0874107	3661.11
32	0.0861803	306.638
33	0.087563	1792.83
34	0.0879409	2286.45
35	0.0876267	2000.56
36	0.0872891	3450.25
37	0.0868136	1204.13
38	0.0723818	339.907
39	0.0845481	2157.94
40	0.0845734	3368.67
41	0.0863546	300.35
42	0.0831114	2529.43
43	0.0847942	1710.68
44	0.0838753	1248.38
45	0.084146	2088.77
46	0.0831722	3072.19
47	0.0793125	1641.48
48	0.0617089	1149.82
49	0.0804047	2503.03
50	0.0704975	3838.41
51	0.0804766	1778.71
52	0.0785918	1559.76
53	0.0794633	1435.1
54	0.0800087	893.154
55	0.07849	2351.62
56	0.0777623	1160.52
57	0.0764742	1292.89
58	0.0766003	805.764
59	0.0716473	1547.07
60	0.0754131	843.16
61	0.0764915	3857.77
62	0.0753779	2101.41
63	0.0745015	1740.36
64	0.0746385	1396.55
65	0.0759823	5039.02
66	0.073361	5364.48
67	0.0744864	3743.87
68	0.0671397	2601.03
69	0.0602571	3015.1
70	0.0584025	2537.7
71	0.0608967	2706.43
72	0.0723882	1101.53
73	0.0713503	3924.43
74	0.068004	3926.8
75	0.0733765	4772.56
76	0.0718511	1787.23
77	0.070989	2796.29
78	0.0691331	3285.34
79	0.0701288	5807.69
80	0.0687806	1554.55
81	0.0716335	1501.44
82	0.0710977	1499.17
83	0.0736452	3796.33
84	0.0720766	3111.1
85	0.0315897	1226.62
86	0.0668568	3476.54
87	0.0697853	2438.35
88	0.0685941	4293.43
89	0.0695103	1581.41
90	0.0688578	993.962
91	0.0672696	1833.64
92	0.0673991	1567.82
93	0.0678484	2752
94	0.0689296	2252.14
95	0.0669415	2572.77
96	0.0682953	4022.64
97	0.0656258	4312.13
98	0.0639895	3020.29
99	-1.45478	244.195
100	0.0613295	965.71
101	0.0626223	1494.17
102	0.0622009	2864.54
103	0.064578	3156.2
104	0.0574855	2755.66
105	0.0599228	1157.94
106	0.0524029	5825.16
107	0.0534075	4073.04
108	0.05698	1249.34
109	-0.033276	1055.61
110	0.0572616	1100.49
111	0.0592747	4607.96
112	0.0578531	4618.9
113	0.0566809	1238.62
114	0.0571695	917.716
115	0.0591953	2977.6
116	0.0567479	2970.03
117	0.0520542	814.511
118	0.052962	643.597
119	0.0519755	1462.33
120	0.0472444	3814.48
121	0.0471083	1177.01
122	0.0496238	1094.06
123	0.0386417	7226.05
124	0.038098	8398.88
125	0.0447008	3022.8
126	0.0228289	294.191
127	0.0419006	6425.16
128	0.0189082	3037.38
129	0.0388476	8739.45
130	0.0335172	421.749
131	-0.0460427	848.514
132	-0.0131018	246.397
133	0.0375378	3225.7
134	0.0377978	3370.33
135	0.0434042	413.628
136	-0.000519124	94.3419
137	0.0350892	74.6023
138	-0.306779	375.473
139	-0.32037	1119.81
140	0.0364728	272.63
141	0.0352528	119.909
142	-0.457036	275.91
143	0.0192499	328.632
144	-0.290021	1384.4
145	0.0306447	410.195
146	0.00587264	125.315
147	0.0285709	367.131
148	-0.337116	1155.48
149	-0.0928668	175.739
150	-0.216005	1246.95
151	-0.0445984	298.528
152	-0.336711	1299.49
153	-0.509984	540.145
154	-0.49442	849.918
155	-0.207026	732.987
156	-0.511468	110.962
157	-0.0124008	112.9
158	-21.4782	26.0876
159	-1.13906	283.371
160	-0.0959065	119.918
161	-1.21278	89.4723
162	-0.145349	44.974
163	-6.45456	53.9274

[truncated: 16 more sheets: Fig. 8b, Fig. 12a, Fig. 12b, Fig. 12c, Fig. 12d, Fig. 12e, Fig. 12f, Fig. 13a, Fig. 13b, Fig. 13c, Fig. 14a, Fig. 14b, Fig. 14c, Fig. 14d, Fig. 14e, Fig. 14f]
